# Supplementary material for: Tension zone trapped by exogenous cline: Analysis of a narrow hybrid zone between two parapatric Oxytropis species (Fabaceae)
Source: Ecol Evol. 2022 Sep 20;12(9):e9351. doi: 10.1002/ece3.9351 (PMC9487875; doi:10.1002/ece3.9351)
Supplement: Supplementary file 2 — TableS4 ‐ S11 [file ECE3-12-e9351-s002.xlsx]

## Sheet: Table S4
No.	Category	Pop	Sample ID	Phenotype of leaves	Phenotype of flowers	Morphological identification	cpDNA haplotype	STRUCTURE E value of O. diversifolia P1	STRUCTURE E value of O. leptophylla P2	Nuclear identification	Hybrid index	pure_0	pure_1	F1	F2	0_BX	1_BX
349	Hybrid zone	G	G28T2	T2	OD	OD	OD	0.9921	0.0079	OD	0	0.99918	0	0	0.00029	0.00052	0
354	Hybrid zone	G	G33T1	T1	OD	OD	OD	0.9911	0.0089	OD	0	0.99928	0	0	0.00023	0.00049	0
358	Hybrid zone	G	G37T1	T1	OD	OD	OD	0.9866	0.0134	OD	0	0.99715	0	3e-05	0.00146	0.00136	0
355	Hybrid zone	G	G34T5	T5	Intermediate	Hybrid	OL	0.9835	0.0165	OD	0	0.99741	0	0	0.00145	0.00113	0
360	Hybrid zone	G	G39T1	T1	OD	OD	OD	0.9811	0.0189	OD	0	0.99654	0	2e-05	0.00198	0.00146	0
364	Hybrid zone	G	G43T1	T1	OD	OD	OL	0.9799	0.0201	OD	0.0507475	0.99703	0	1e-05	0.00174	0.00122	0
346	Hybrid zone	G	G25T2	T2	OD	OD	OL	0.9789	0.0211	OD	0.0781302	0.99501	0	3e-05	0.00247	0.0025	0
327	Hybrid zone	G	G6TT2	na	na	na		0.9731	0.0269	OD	0.0538863	0.99368	0	1e-05	0.00392	0.00239	0
337	Hybrid zone	G	G16TT1	na	na	na		0.9713	0.0287	OD	0.08828	0.98922	1e-05	2e-05	0.00834	0.0024	1e-05
396	Hybrid zone	HUA	HUA20T1	T1	OD	OD	OL	0.9678	0.0322	OD	0.100521	0.99188	0	6e-05	0.00502	0.00303	1e-05
362	Hybrid zone	G	G41T2	T2	OD	OD	OD	0.9536	0.0464	OD	0	0.9767	0.0001	7e-05	0.01916	0.00391	6e-05
328	Hybrid zone	G	G7T1	na	na	na	OD	0.9487	0.0513	OD	0.219367	0.97643	0	0.00069	0.01517	0.00765	6e-05
374	Hybrid zone	G	G54T1	T1	OD	OD	OD	0.9186	0.0814	OD	0.216689	0.95905	0.00016	0.00034	0.03234	0.00797	0.00014
356	Hybrid zone	G	G35T1	T1	OD	OD	OL	0.918	0.082	Hybrid	0.27397	0.94882	0.0011	0.00024	0.04374	0.00579	0.00032
384	Hybrid zone	HUA	HUA8T2	T2	OD	OD		0.8963	0.1037	OD	0.0830156	0.94981	0.01655	0.00152	0.0259	0.00515	0.00108
340	Hybrid zone	G	G19T1	na	na	na	OD	0.8939	0.1061	Hybrid	0.215143	0.94893	0.00086	0.00168	0.03769	0.01034	0.00049
350	Hybrid zone	G	G29T2	T2,but with irregular morphology	OD	Hybrid	OD	0.8911	0.1089	Hybrid	0.273535	0.94691	0	0.00016	0.04459	0.00827	6e-05
397	Hybrid zone	HUA	HUA21T1	T1	OD	OD		0.8884	0.1116	Hybrid	0.218553	0.92885	0.00075	0.00097	0.05955	0.00928	0.0006
345	Hybrid zone	G	G24T1	T1	OD	OD	OD	0.8557	0.1443	Hybrid	0.352585	0.92309	0.00085	0.00166	0.06498	0.00809	0.00132
405	Hybrid zone	HUA	HUA30T3	T3	Intermediate	Hybrid	OD	0.8341	0.1659	Hybrid	0.208922	0.84223	0	0.00018	0.10733	0.05023	3e-05
338	Hybrid zone	G	G17T1	na	na	na		0.825	0.175	Hybrid	0.350718	0.87292	0.00597	0.00173	0.10325	0.01475	0.00138
330	Hybrid zone	G	G9T1	na	na	na		0.8185	0.1815	OD	0.147088	0.96095	0.00316	0.00355	0.02471	0.0065	0.00113
394	Hybrid zone	HUA	HUA18T2	T2	OD	OD	OD	0.7762	0.2238	Hybrid	0.189434	0.73019	0.00035	0.00065	0.22702	0.04133	0.00046
391	Hybrid zone	HUA	HUA15T1	T1	OD	OD	OD	0.7267	0.2733	Hybrid	0.300891	0.78169	0.0065	0.00872	0.17769	0.01695	0.00846
335	Hybrid zone	G	G14T5	na	na	na	OL	0.6642	0.3358	Hybrid	0.402839	0.76104	0.07176	0.00308	0.14661	0.01183	0.00568
332	Hybrid zone	G	G11T1	na	na	na		0.6568	0.3432	Hybrid	0.257684	0.93473	0.01865	0.00154	0.03788	0.00559	0.00161
342	Hybrid zone	G	G21T5	na	na	na	OD	0.6474	0.3526	Hybrid	0.363302	0.38996	0.04192	0.04188	0.43412	0.07816	0.01396
398	Hybrid zone	HUA	HUA22T3	T3	OL	Hybrid	OL	0.567	0.433	Hybrid	0.503799	0.58925	0.0446	0.03157	0.28337	0.02142	0.02978
324	Hybrid zone	G	G3NA	na	na	na	OL	0.5545	0.4455	Hybrid	0.39953	0.81483	0.03641	0.02551	0.09828	0.01479	0.01019
399	Hybrid zone	HUA	HUA23T2	T2,but with irregular morphology	OD	Hybrid		0.5542	0.4458	Hybrid	0.347556	0.29637	0.06092	0.01946	0.54789	0.0609	0.01446
393	Hybrid zone	HUA	HUA17T1	T1	OD	OD	OD	0.5381	0.4619	Hybrid	0.563	0.78645	0.12347	0.00454	0.07161	0.00728	0.00665
331	Hybrid zone	G	G10T1	na	na	na		0.5095	0.4905	Hybrid	0.430377	0.22355	0.03032	0.00508	0.68086	0.052	0.00818
372	Hybrid zone	G	G52T5	T5,but with irregular morphology	OL	Hybrid	OL	0.4833	0.5167	Hybrid	0.460348	0.20074	0.05343	0.00558	0.68982	0.03892	0.01151
402	Hybrid zone	HUA	HUA27T2	T2	OD	OD		0.4797	0.5203	Hybrid	0.514492	0.30708	0.05943	0.00276	0.59998	0.01673	0.01402
390	Hybrid zone	HUA	HUA14T3	T3	OD	OD	OD	0.4671	0.5329	Hybrid	0.552404	0.65997	0.10228	0.00583	0.20787	0.01191	0.01214
325	Hybrid zone	G	G4T1	na	na	na		0.4497	0.5503	Hybrid	0.273303	0.43141	0.15903	0.02085	0.32427	0.04961	0.01483
357	Hybrid zone	G	G36T5	T5,but with irregular morphology	OL	Hybrid	OD	0.4234	0.5766	Hybrid	0.505301	0.06692	0.09809	0.05754	0.67605	0.03812	0.06329
323	Hybrid zone	G	G2T2	na	na	na		0.4144	0.5856	Hybrid	0.437922	0.14787	0.08332	0.04004	0.6421	0.05362	0.03305
329	Hybrid zone	G	G8T1	na	na	na		0.3891	0.6109	Hybrid	0.606695	0.52452	0.24834	0.00283	0.20336	0.00858	0.01236
401	Hybrid zone	HUA	HUA26T5	T5,but with irregular morphology	OD	Hybrid	OD	0.3532	0.6468	Hybrid	0.576856	0.0908	0.3596	0.02158	0.46717	0.03065	0.03019
388	Hybrid zone	HUA	HUA12T2	T2	Intermediate	Hybrid	OD	0.3458	0.6542	Hybrid	0.436495	0.08288	0.19339	0.02212	0.63191	0.04104	0.02866
375	Hybrid zone	G	G55T2	T2,but with irregular morphology	OL	Hybrid	OD	0.3044	0.6956	Hybrid	0.577785	0.01171	0.25533	0.0187	0.64508	0.01746	0.05172
322	Hybrid zone	G	G1T1	na	na	na		0.2883	0.7117	Hybrid	0.54066	0.05833	0.31904	0.09094	0.43182	0.04191	0.05795
368	Hybrid zone	G	G48T1	T1	OL	Hybrid	OD	0.2668	0.7332	Hybrid	0.674669	0.07252	0.35918	0.00117	0.54098	0.00583	0.02033
377	Hybrid zone	HUA	HUA1T2	T2	Intermediate	Hybrid	OD	0.243	0.757	Hybrid	0.499279	0.41753	0.40794	0.00702	0.14309	0.00767	0.01676
386	Hybrid zone	HUA	HUA10T4	T4	Intermediate	Hybrid	OL	0.2176	0.7824	Hybrid	0.504927	0.00122	0.35079	0.00264	0.59626	0.00296	0.04613
392	Hybrid zone	HUA	HUA16T4	T4	OD	Hybrid	OD	0.1941	0.8059	Hybrid	0.599349	0.15653	0.60857	0.01581	0.1762	0.00714	0.03575
383	Hybrid zone	HUA	HUA7T3	T3	OL	Hybrid	OL	0.1584	0.8416	Hybrid	0.542256	0.00205	0.72522	0.0069	0.23226	0.00407	0.02951
389	Hybrid zone	HUA	HUA13T4	T4	OL	Hybrid	OL	0.1138	0.8862	Hybrid	0.702268	2e-05	0.75228	0.0031	0.1697	0.00027	0.07463
363	Hybrid zone	G	G42T4	T4	OL	Hybrid	OL	0.099	0.901	Hybrid	0.699199	0.00141	0.68001	0.00246	0.28703	0.00295	0.02614
385	Hybrid zone	HUA	HUA9T5	T5	OL	OL		0.0922	0.9078	Hybrid	0.667123	0.00018	0.87038	0.00078	0.10849	0.00037	0.0198
353	Hybrid zone	G	G32T5	T5	Intermediate	Hybrid	OL	0.0834	0.9166	Hybrid	0.7174	0.00949	0.84494	0.00148	0.12277	0.00118	0.02014
359	Hybrid zone	G	G38T4	T4	Intermediate	Hybrid	OL	0.0797	0.9203	Hybrid	0.695566	0.00018	0.86882	0.00051	0.11527	0.00047	0.01476
344	Hybrid zone	G	G23T1	T1	OD	OD	OL	0.0759	0.9241	Hybrid	0.624345	0.06072	0.73858	0.01194	0.14965	0.00441	0.0347
403	Hybrid zone	HUA	HUA28T2	T2,but with irregular morphology	OD	Hybrid	OD	0.0713	0.9287	Hybrid	0.684713	0.11693	0.76937	0.00509	0.0895	0.0037	0.01542
380	Hybrid zone	HUA	HUA4T5	T5	OL	OL		0.0685	0.9315	Hybrid	0.682153	0.00023	0.91002	7e-05	0.079	9e-05	0.01061
382	Hybrid zone	HUA	HUA6T5	T5	OL	OL	OL	0.065	0.935	OL	0.851951	0	0.97154	1e-05	0.02171	1e-05	0.00673
381	Hybrid zone	HUA	HUA5T5	T5	OL	OL		0.0444	0.9556	Hybrid	0.766698	0.00199	0.9418	0.00088	0.04342	0.00037	0.01153
371	Hybrid zone	G	G51T2	T2,but with irregular morphology	OL	Hybrid	OL	0.0439	0.9561	OL	0.801392	0.00404	0.93255	0.00077	0.05051	0.00049	0.01164
404	Hybrid zone	HUA	HUA29T5	T5	OL	OL	OL	0.025	0.975	OL	0.855905	0	0.97507	4e-05	0.01427	0	0.01061
376	Hybrid zone	G	G56T2	T2,but with irregular morphology	OL	Hybrid	OL	0.0216	0.9784	OL	0.841901	4e-05	0.98077	0.00029	0.01124	5e-05	0.00761
326	Hybrid zone	G	G5TT5	na	na	na		0.0214	0.9786	OL	0.880101	0	0.98431	0	0.00727	0	0.00842
370	Hybrid zone	G	G50T4	T4	OL	Hybrid	OL	0.0212	0.9788	OL	0.893125	0	0.98584	0.00011	0.00525	1e-05	0.00879
347	Hybrid zone	G	G26T5	T5	OL	OL	OL	0.021	0.979	OL	0.864219	1e-05	0.97736	0.00021	0.01234	3e-05	0.01004
367	Hybrid zone	G	G46T5	T5	OL	OL	OL	0.0207	0.9793	OL	0.945427	0	0.98091	0.00033	0.01027	4e-05	0.00845
343	Hybrid zone	G	G22T3	na	na	na	OD	0.0197	0.9803	OL	0.959099	0.00037	0.98328	0.00012	0.01161	6e-05	0.00456
361	Hybrid zone	G	G40T5	T5	OL	OL	OL	0.0172	0.9828	OL	0.874273	0	0.99032	3e-05	0.00397	0	0.00569
334	Hybrid zone	G	G13T5	na	na	na	OL	0.0167	0.9833	OL	0.804291	4e-05	0.9838	0.00018	0.01033	4e-05	0.00561
369	Hybrid zone	G	G49T5	T5	OL	OL	OL	0.0165	0.9835	OL	0.776393	0.00014	0.98554	0.0004	0.00758	5e-05	0.0063
336	Hybrid zone	G	G15T5	na	na	na	OL	0.0127	0.9873	OL	0.962941	0	0.99442	0	0.00266	0	0.00291
333	Hybrid zone	G	G12na	na	na	na		0.0118	0.9882	OL	0.920116	0	0.99607	0	0.00086	0	0.00306
400	Hybrid zone	HUA	HUA24T5	T5	OL	OL	OL	0.0113	0.9887	OL	1	0	0.99329	1e-05	0.00376	0	0.00294
339	Hybrid zone	G	G18T5	na	na	na	OL	0.0108	0.9892	OL	0.872545	0.00022	0.99304	0.00013	0.00363	3e-05	0.00295
395	Hybrid zone	HUA	HUA19T5	T5	OL	OL	OL	0.0099	0.9901	OL	0.935336	0	0.99639	0	0.0012	0	0.00241
365	Hybrid zone	G	G44T2	T2	Intermediate	Hybrid	OD	0.0097	0.9903	OL	0.781609	2e-05	0.9956	3e-05	0.00213	0	0.00223
352	Hybrid zone	G	G31T5	T5	OL	OL	OL	0.0095	0.9905	OL	1	0	0.9955	3e-05	0.00222	0	0.00225
366	Hybrid zone	G	G45T5	T5	OL	OL	OL	0.0081	0.9919	OL	1	0	0.99617	7e-05	0.00142	0	0.00234
373	Hybrid zone	G	G53T5	T5	OL	OL	OL	0.0077	0.9923	OL	1	0	0.99732	0	0.001	0	0.00168
341	Hybrid zone	G	G20T5	na	na	na	OL	0.006	0.994	OL	1	0	0.99901	0	0.00023	0	0.00076
351	Hybrid zone	G	G30T5	T5	OL	OL	OL	0.0055	0.9945	OL	1	0	0.99911	0	0.0002	0	0.00068
378	Hybrid zone	HUA	HUA2T5	T5	OL	OL		0.0053	0.9947	OL	1	0	0.99921	0	0.00018	0	0.00062
379	Hybrid zone	HUA	HUA3T5	T5	OL	OL	OL	0.0051	0.9949	OL	0.927238	0	0.99941	0	9e-05	0	0.0005
387	Hybrid zone	HUA	HUA11T5	T5	OL	OL	OL	0.0048	0.9952	OL	1	0	0.99949	0	8e-05	0	0.00043
348	Hybrid zone	G	G27T5	T5	OL	OL	OL	0.004	0.996	OL	1	0	0.99985	0	1e-05	0	0.00014
294	O. diversifolia	DT	DT15T2	T2	OD	OD	OD	0.9959	0.0041	OD	0	0.99991	0	0	1e-05	8e-05	0
114	O. diversifolia	PELE	PELE11T2	T2	OD	OD	OD	0.9958	0.0042	OD	0	0.99991	0	0	1e-05	8e-05	0
13	O. diversifolia	DIANO	DIANO6T3	T3	OD	OD		0.9952	0.0048	OD	0	0.99986	0	0	1e-05	0.00013	0
191	O. diversifolia	DIANT	DIANT26T1	T1	OD	OD	OD	0.9951	0.0049	OD	0	0.99988	0	0	1e-05	0.0001	0
245	O. diversifolia	PE	PE16T2	T2	OD	OD		0.9951	0.0049	OD	0	0.99988	0	0	1e-05	0.00011	0
314	O. diversifolia	BT	BT13T1	T1	OD	OD		0.995	0.005	OD	0	0.99978	0	0	4e-05	0.00018	0
68	O. diversifolia	HU	HU29T2	T2	OD	OD	OD	0.995	0.005	OD	0	0.99984	0	0	2e-05	0.00014	0
111	O. diversifolia	PELE	PELE8T3	T3	OD	OD	OD	0.995	0.005	OD	0	0.99982	0	0	3e-05	0.00015	0
74	O. diversifolia	PTWE	PTWE3T2	T2	OD	OD		0.995	0.005	OD	0	0.99985	0	0	2e-05	0.00013	0
284	O. diversifolia	DT	DT5T1	T1	OD	OD		0.9949	0.0051	OD	0	0.99975	0	0	6e-05	0.00019	0
299	O. diversifolia	DT	DT20T1	T1	OD	OD		0.9949	0.0051	OD	0	0.99979	0	0	4e-05	0.00017	0
194	O. diversifolia	DIANT	DIANT29T3	T3	OD	OD	OD	0.9945	0.0055	OD	0	0.99981	0	0	2e-05	0.00016	0
269	O. diversifolia	GXB	GXB10T1	T1	OD	OD	OD	0.9944	0.0056	OD	0	0.9998	0	0	3e-05	0.00017	0
113	O. diversifolia	PELE	PELE10T1	T1	OD	OD		0.9944	0.0056	OD	0	0.99973	0	0	5e-05	0.00021	0
215	O. diversifolia	PSEV	PSEV17T1	T1	OD	OD		0.9944	0.0056	OD	0	0.99975	0	0	5e-05	0.0002	0
143	O. diversifolia	PSIX	PSIX10T3	T3	OD	OD	OD	0.9944	0.0056	OD	0	0.99981	0	0	2e-05	0.00017	0
173	O. diversifolia	DIANT	DIANT8T3	T3	OD	OD	OD	0.9943	0.0057	OD	0	0.99969	0	0	6e-05	0.00025	0
190	O. diversifolia	DIANT	DIANT25T2	T2	OD	OD		0.9943	0.0057	OD	0	0.99971	0	0	5e-05	0.00025	0
283	O. diversifolia	DT	DT4T1	T1	OD	OD		0.9942	0.0058	OD	0	0.99968	0	0	7e-05	0.00025	0
240	O. diversifolia	PE	PE11T2	T2	OD	OD	OD	0.9942	0.0058	OD	0	0.99972	0	0	5e-05	0.00023	0
78	O. diversifolia	PTWE	PTWE7T3	T3	OD	OD		0.9942	0.0058	OD	0	0.99966	0	0	6e-05	0.00029	0
98	O. diversifolia	PTWE	PTWE27T3	T3	OD	OD		0.9942	0.0058	OD	0	0.99973	0	0	5e-05	0.00022	0
41	O. diversifolia	HU	HU2T2	T2	OD	OD		0.9941	0.0059	OD	0	0.99965	0	0	8e-05	0.00028	0
213	O. diversifolia	PSEV	PSEV15T1	T1	OD	OD	OD	0.9941	0.0059	OD	0	0.9996	0	0	0.00011	0.00029	0
172	O. diversifolia	DIANT	DIANT7T2	T2	OD	OD		0.994	0.006	OD	0	0.99965	0	0	7e-05	0.00028	0
182	O. diversifolia	DIANT	DIANT17T2	T2	OD	OD	OD	0.994	0.006	OD	0	0.99963	0	0	9e-05	0.00028	0
282	O. diversifolia	DT	DT3T1	T1	OD	OD		0.994	0.006	OD	0	0.99961	0	0	9e-05	0.0003	0
109	O. diversifolia	PELE	PELE6T1	T1	OD	OD		0.994	0.006	OD	0	0.99967	0	0	8e-05	0.00026	0
115	O. diversifolia	PELE	PELE12T3	T3	OD	OD	OD	0.994	0.006	OD	0	0.99964	0	0	7e-05	0.0003	0
202	O. diversifolia	PSEV	PSEV4T2	T2	OD	OD		0.994	0.006	OD	0	0.99965	0	0	8e-05	0.00027	0
218	O. diversifolia	PSEV	PSEV20T1	T1	OD	OD	OD	0.994	0.006	OD	0	0.99964	0	0	6e-05	0.0003	0
247	O. diversifolia	PE	PE18T1	T1	OD	OD		0.9939	0.0061	OD	0	0.99968	0	0	7e-05	0.00025	0
118	O. diversifolia	PELE	PELE15T1	T1	OD	OD		0.9939	0.0061	OD	0	0.99958	0	0	8e-05	0.00033	0
164	O. diversifolia	PSIX	PSIX31T1	T1	OD	OD	OD	0.9939	0.0061	OD	0	0.99971	0	0	5e-05	0.00024	0
221	O. diversifolia	PSEV	PSEV23T3	T3	OD	OD		0.9938	0.0062	OD	0	0.99969	0	0	5e-05	0.00026	0
136	O. diversifolia	PSIX	PSIX3T1	T1	OD	OD	OD	0.9938	0.0062	OD	0	0.99954	0	0	0.00012	0.00033	0
319	O. diversifolia	BT	BT18T1	T1	OD	OD		0.9937	0.0063	OD	0	0.99971	0	0	7e-05	0.00022	0
5	O. diversifolia	PSET	PSET5T3	T3	OD	OD	OD	0.9937	0.0063	OD	0	0.99961	0	0	0.0001	0.00029	0
72	O. diversifolia	PTWE	PTWE1T3	T3	OD	OD	OD	0.9937	0.0063	OD	0	0.99968	0	0	7e-05	0.00025	0
211	O. diversifolia	PSEV	PSEV13T3	T3	OD	OD		0.9936	0.0064	OD	0	0.99953	0	0	0.00011	0.00037	0
230	O. diversifolia	PSEV	PSEV32T3	T3	OD	OD		0.9936	0.0064	OD	0	0.99957	0	0	0.00011	0.00032	0
155	O. diversifolia	PSIX	PSIX22T3	T3	OD	OD		0.9935	0.0065	OD	0	0.99954	0	0	0.0001	0.00035	0
43	O. diversifolia	HU	HU4T1	T1	OD	OD	OD	0.9934	0.0066	OD	0	0.99958	0	0	9e-05	0.00033	0
128	O. diversifolia	PELE	PELE25T3	T3	OD	OD		0.9933	0.0067	OD	0	0.99959	0	0	8e-05	0.00033	0
67	O. diversifolia	HU	HU28T3	T3	OD	OD	OD	0.9932	0.0068	OD	0	0.99968	0	0	8e-05	0.00024	0
280	O. diversifolia	DT	DT1T1	T1	OD	OD		0.9931	0.0069	OD	0	0.99948	0	0	0.00013	0.00039	0
260	O. diversifolia	GXB	GXB1T1	T1	OD	OD	OD	0.9929	0.0071	OD	0	0.99951	0	0	0.00016	0.00033	0
261	O. diversifolia	GXB	GXB2T1	T1	OD	OD		0.9929	0.0071	OD	0	0.9996	0	0	0.0001	0.0003	0
287	O. diversifolia	DT	DT8T1	T1	OD	OD		0.9928	0.0072	OD	0	0.99953	0	0	0.00012	0.00034	0
124	O. diversifolia	PELE	PELE21T3	T3	OD	OD		0.9928	0.0072	OD	0	0.99954	0	0	0.0001	0.00036	0
146	O. diversifolia	PSIX	PSIX13T2	T2	OD	OD	OD	0.9928	0.0072	OD	0	0.99937	0	0	0.00017	0.00045	0
259	O. diversifolia	PE	PE30T1	T1	OD	OD		0.9926	0.0074	OD	0	0.99945	0	0	0.00016	0.00039	0
101	O. diversifolia	PTWE	PTWE30T2	T2	OD	OD		0.9926	0.0074	OD	0	0.99945	0	0	0.00015	0.0004	0
297	O. diversifolia	DT	DT18T1	T1	OD	OD		0.9925	0.0075	OD	0	0.99927	0	0	0.00021	0.00052	0
120	O. diversifolia	PELE	PELE17T3	T3	OD	OD		0.9925	0.0075	OD	0	0.99966	0	0	9e-05	0.00025	0
56	O. diversifolia	HU	HU17T2	T2	OD	OD		0.9924	0.0076	OD	0	0.99934	0	0	0.00023	0.00043	0
233	O. diversifolia	PE	PE3T1	T1	OD	OD	OD	0.9923	0.0077	OD	0	0.99936	0	0	0.0002	0.00044	0
33	O. diversifolia	DIANO	DIANO26T3	T3	OD	OD		0.9922	0.0078	OD	0	0.99929	0	0	0.00023	0.00048	0
252	O. diversifolia	PE	PE23T1	T1	OD	OD	OD	0.9922	0.0078	OD	0	0.99936	0	0	0.00019	0.00045	0
295	O. diversifolia	DT	DT16T1	T1	OD	OD		0.9921	0.0079	OD	0	0.99934	0	0	0.00021	0.00045	0
105	O. diversifolia	PELE	PELE2T3	T3	OD	OD		0.9921	0.0079	OD	0	0.99919	0	0	0.00031	0.0005	0
117	O. diversifolia	PELE	PELE14T2	T2	OD	OD	OD	0.9921	0.0079	OD	0	0.99933	0	0	0.00022	0.00045	0
73	O. diversifolia	PTWE	PTWE2T3	T3	OD	OD		0.9921	0.0079	OD	0	0.99926	0	0	0.00028	0.00046	0
300	O. diversifolia	DT	DT21T2	T2	OD	OD	OD	0.992	0.008	OD	0	0.99926	0	0	0.00027	0.00047	0
40	O. diversifolia	HU	HU1T2	T2	OD	OD	OD	0.992	0.008	OD	0	0.99935	0	0	0.0002	0.00045	0
219	O. diversifolia	PSEV	PSEV21T2	T2	OD	OD		0.992	0.008	OD	0	0.99895	0	1e-05	0.00031	0.00073	0
312	O. diversifolia	BT	BT11T2	T2	OD	OD	OD	0.9919	0.0081	OD	0	0.999	0	0	0.00036	0.00064	0
18	O. diversifolia	DIANO	DIANO11T3	T3	OD	OD	OD	0.9919	0.0081	OD	0	0.99934	0	0	0.00017	0.00049	0
195	O. diversifolia	DIANT	DIANT30T1	T1	OD	OD	OD	0.9919	0.0081	OD	0	0.99932	0	0	0.00024	0.00044	0
235	O. diversifolia	PE	PE5T3	T3	OD	OD	OD	0.9919	0.0081	OD	0	0.99914	0	0	0.00037	0.00049	0
257	O. diversifolia	PE	PE28T1	T1	OD	OD	OD	0.9919	0.0081	OD	0	0.99882	0	1e-05	0.0005	0.00067	0
125	O. diversifolia	PELE	PELE22T3	T3	OD	OD		0.9919	0.0081	OD	0	0.99937	0	0	0.00015	0.00047	0
212	O. diversifolia	PSEV	PSEV14T2	T2	OD	OD		0.9919	0.0081	OD	0	0.99903	0	0	0.00033	0.00064	0
236	O. diversifolia	PE	PE6T2	T2	OD	OD		0.9918	0.0082	OD	0	0.99905	0	0	0.00034	0.00061	0
126	O. diversifolia	PELE	PELE23T3	T3	OD	OD	OD	0.9918	0.0082	OD	0	0.99924	0	0	0.0002	0.00055	0
154	O. diversifolia	PSIX	PSIX21T2	T2	OD	OD	OD	0.9918	0.0082	OD	0	0.99943	0	0	0.00015	0.00041	0
119	O. diversifolia	PELE	PELE16T1	T1	OD	OD	OD	0.9917	0.0083	OD	0	0.99913	0	0	0.0003	0.00057	0
134	O. diversifolia	PSIX	PSIX1T3	T3	OD	OD	OD	0.9916	0.0084	OD	0	0.9991	0	0	0.00035	0.00054	0
234	O. diversifolia	PE	PE4T2	T2	OD	OD		0.9915	0.0085	OD	0	0.99899	0	0	0.00033	0.00068	0
201	O. diversifolia	PSEV	PSEV3T1	T1	OD	OD	OD	0.9915	0.0085	OD	0	0.99902	0	0	0.00043	0.00056	0
272	O. diversifolia	GXB	GXB13T1	T1	OD	OD		0.9913	0.0087	OD	0	0.99899	0	0	0.0003	0.0007	0
232	O. diversifolia	PE	PE2T1	T1	OD	OD		0.9913	0.0087	OD	0	0.99901	0	0	0.00041	0.00058	0
135	O. diversifolia	PSIX	PSIX2T3	T3	OD	OD		0.9913	0.0087	OD	0	0.99917	0	0	0.00032	0.00052	0
307	O. diversifolia	BT	BT6T1	T1	OD	OD		0.9912	0.0088	OD	0	0.99894	0	0	0.00042	0.00064	0
35	O. diversifolia	DIANO	DIANO28T3	T3	OD	OD		0.9912	0.0088	OD	0	0.99892	0	0	0.00043	0.00065	0
127	O. diversifolia	PELE	PELE24T3	T3	OD	OD		0.9912	0.0088	OD	0	0.99902	0	0	0.00041	0.00057	0
229	O. diversifolia	PSEV	PSEV31T3	T3	OD	OD	OD	0.9912	0.0088	OD	0	0.99939	0	0	0.00014	0.00047	0
150	O. diversifolia	PSIX	PSIX17T3	T3	OD	OD		0.9912	0.0088	OD	0	0.99903	0	0	0.0003	0.00067	0
165	O. diversifolia	PSIX	PSIX32T1	T1	OD	OD	OD	0.9912	0.0088	OD	0	0.99895	0	0	0.00041	0.00064	0
100	O. diversifolia	PTWE	PTWE29T3	T3	OD	OD		0.9911	0.0089	OD	0	0.99921	0	0	0.00022	0.00057	0
11	O. diversifolia	DIANO	DIANO4T3	T3	OD	OD		0.991	0.009	OD	0	0.99873	0	2e-05	0.00039	0.00087	0
1	O. diversifolia	PSET	PSET1T3	T3	OD	OD	OD	0.991	0.009	OD	0	0.99878	0	0	0.00047	0.00074	0
209	O. diversifolia	PSEV	PSEV11T1	T1	OD	OD		0.991	0.009	OD	0	0.9991	0	0	0.00027	0.00063	0
302	O. diversifolia	BT	BT1T1	T1	OD	OD		0.9909	0.0091	OD	0	0.99875	0	2e-05	0.00055	0.00069	0
286	O. diversifolia	DT	DT7T1	T1	OD	OD		0.9909	0.0091	OD	0	0.99902	0	0	0.00039	0.0006	0
23	O. diversifolia	DIANO	DIANO16T2	T2	OD	OD		0.9908	0.0092	OD	0	0.99913	0	0	0.00025	0.00061	0
110	O. diversifolia	PELE	PELE7T1	T1	OD	OD	OD	0.9908	0.0092	OD	0	0.99929	0	0	0.00026	0.00045	0
121	O. diversifolia	PELE	PELE18T3	T3	OD	OD	OD	0.9907	0.0093	OD	0	0.99884	0	0	0.00046	0.0007	0
205	O. diversifolia	PSEV	PSEV7T1	T1	OD	OD	OD	0.9907	0.0093	OD	0	0.99876	0	1e-05	0.00031	0.00093	0
83	O. diversifolia	PTWE	PTWE12T3	T3	OD	OD	OD	0.9907	0.0093	OD	0	0.99893	0	0	0.00033	0.00073	0
175	O. diversifolia	DIANT	DIANT10T1	T1	OD	OD	OD	0.9906	0.0094	OD	0	0.9989	0	0	0.00049	0.0006	0
265	O. diversifolia	GXB	GXB6T1	T1	OD	OD		0.9906	0.0094	OD	0	0.99888	0	0	0.00049	0.00063	0
210	O. diversifolia	PSEV	PSEV12T2	T2	OD	OD		0.9906	0.0094	OD	0	0.99901	0	0	0.00036	0.00064	0
89	O. diversifolia	PTWE	PTWE18T1	T1	OD	OD	OD	0.9906	0.0094	OD	0	0.99867	0	0	0.00066	0.00067	0
95	O. diversifolia	PTWE	PTWE24T2	T2	OD	OD	OD	0.9906	0.0094	OD	0	0.99885	0	0	0.00034	0.0008	0
290	O. diversifolia	DT	DT11T1	T1	OD	OD		0.9905	0.0095	OD	0	0.99864	0	1e-05	0.00059	0.00076	0
255	O. diversifolia	PE	PE26T2	T2	OD	OD	OD	0.9905	0.0095	OD	0	0.99813	0	6e-05	0.00074	0.00107	0
106	O. diversifolia	PELE	PELE3T1	T1	OD	OD		0.9905	0.0095	OD	0	0.99905	0	0	0.00036	0.00059	0
199	O. diversifolia	PSEV	PSEV1T2	T2	OD	OD	OD	0.9905	0.0095	OD	0	0.99859	0	0	0.00066	0.00075	0
25	O. diversifolia	DIANO	DIANO18T3	T3	OD	OD	OD	0.9904	0.0096	OD	0	0.999	0	0	0.00027	0.00073	0
180	O. diversifolia	DIANT	DIANT15T3	T3	OD	OD	OD	0.9904	0.0096	OD	0	0.99867	0	0	0.00058	0.00075	0
183	O. diversifolia	DIANT	DIANT18T1	T1	OD	OD		0.9904	0.0096	OD	0	0.99874	0	0	0.00034	0.00091	0
131	O. diversifolia	PELE	PELE28T3	T3	OD	OD	OD	0.9904	0.0096	OD	0	0.99905	0	1e-05	0.00024	0.0007	0
171	O. diversifolia	DIANT	DIANT6T2	T2	OD	OD		0.9903	0.0097	OD	0	0.999	0	0	0.00032	0.00068	0
15	O. diversifolia	DIANO	DIANO8T3	T3	OD	OD	OD	0.9902	0.0098	OD	0	0.99875	0	1e-05	0.0005	0.00074	0
28	O. diversifolia	DIANO	DIANO21T3	T3	OD	OD		0.9902	0.0098	OD	0	0.99882	0	0	0.00043	0.00075	0
262	O. diversifolia	GXB	GXB3T1	T1	OD	OD		0.9901	0.0099	OD	0	0.99881	0	0	0.00048	0.00071	0
80	O. diversifolia	PTWE	PTWE9T2	T2	OD	OD	OD	0.9901	0.0099	OD	0	0.99896	0	0	0.00033	0.00071	0
36	O. diversifolia	DIANO	DIANO29T3	T3	OD	OD	OD	0.9899	0.0101	OD	0	0.99844	0	0	0.00069	0.00087	0
122	O. diversifolia	PELE	PELE19T1	T1	OD	OD		0.9899	0.0101	OD	0	0.99823	0	2e-05	0.00068	0.00107	0
317	O. diversifolia	BT	BT16T1	T1	OD	OD		0.9898	0.0102	OD	0	0.99846	0	0	0.00055	0.00098	0
192	O. diversifolia	DIANT	DIANT27T2	T2	OD	OD	OD	0.9898	0.0102	OD	0	0.99893	0	0	0.00036	0.00071	0
81	O. diversifolia	PTWE	PTWE10T2	T2	OD	OD		0.9897	0.0103	OD	0	0.99842	0	0	0.00069	0.00089	0
86	O. diversifolia	PTWE	PTWE15T3	T3	OD	OD		0.9897	0.0103	OD	0	0.99913	0	0	0.0002	0.00067	0
189	O. diversifolia	DIANT	DIANT24T3	T3	OD	OD		0.9896	0.0104	OD	0	0.99853	0	1e-05	0.00046	0.001	0
244	O. diversifolia	PE	PE15T1	T1	OD	OD	OD	0.9895	0.0105	OD	0	0.9987	0	1e-05	0.00041	0.00088	0
241	O. diversifolia	PE	PE12T3	T3	OD	OD	OD	0.9894	0.0106	OD	0	0.99851	0	0	0.00072	0.00077	0
88	O. diversifolia	PTWE	PTWE17T3	T3	OD	OD		0.9893	0.0107	OD	0	0.99874	0	0	0.00052	0.00074	0
51	O. diversifolia	HU	HU12T2	T2	OD	OD		0.9892	0.0108	OD	0	0.99866	0	0	0.00048	0.00086	0
3	O. diversifolia	PSET	PSET3T2	T2	OD	OD	OD	0.9891	0.0109	OD	0	0.99793	0	2e-05	0.0008	0.00125	0
250	O. diversifolia	PE	PE21T2	T2	OD	OD		0.989	0.011	OD	0	0.99779	0	2e-05	0.00117	0.00102	0
55	O. diversifolia	HU	HU16T2	T2	OD	OD	OD	0.9889	0.0111	OD	0	0.99829	0	0	0.00073	0.00097	0
315	O. diversifolia	BT	BT14T1	T1	OD	OD	OD	0.9888	0.0112	OD	0	0.99848	0	0	0.00054	0.00097	0
222	O. diversifolia	PSEV	PSEV24T1	T1	OD	OD		0.9887	0.0113	OD	0	0.99853	0	0	0.00055	0.00092	0
32	O. diversifolia	DIANO	DIANO25T3	T3	OD	OD		0.9885	0.0115	OD	0	0.99837	0	3e-05	0.00064	0.00095	0
70	O. diversifolia	HU	HU31T2	T2	OD	OD		0.9885	0.0115	OD	0	0.99796	0	1e-05	0.00088	0.00115	0
321	O. diversifolia	BT	BT20T1	T1	OD	OD	OD	0.9884	0.0116	OD	0	0.99753	0	3e-05	0.00118	0.00126	0
60	O. diversifolia	HU	HU21T3	T3	OD	OD	OD	0.9884	0.0116	OD	0	0.99811	0	1e-05	0.00089	0.00099	0
62	O. diversifolia	HU	HU23T2	T2	OD	OD		0.9884	0.0116	OD	0	0.99811	0	2e-05	0.00082	0.00106	0
108	O. diversifolia	PELE	PELE5T1	T1	OD	OD		0.9884	0.0116	OD	0	0.99829	0	0	0.00086	0.00084	0
228	O. diversifolia	PSEV	PSEV30T2	T2	OD	OD	OD	0.9882	0.0118	OD	0	0.99838	0	0	0.00053	0.00108	0
157	O. diversifolia	PSIX	PSIX24T2	T2	OD	OD		0.9882	0.0118	OD	0	0.99838	0	1e-05	0.00072	0.00088	0
264	O. diversifolia	GXB	GXB5T1	T1	OD	OD	OD	0.9881	0.0119	OD	0	0.99826	0	0	0.00091	0.00083	0
54	O. diversifolia	HU	HU15T3	T3	OD	OD	OD	0.9881	0.0119	OD	0	0.99793	0	0	0.00114	0.00092	0
16	O. diversifolia	DIANO	DIANO9T3	T3	OD	OD		0.988	0.012	OD	0	0.99791	0	0	0.0011	0.00099	0
276	O. diversifolia	GXB	GXB17T1	T1	OD	OD	OD	0.988	0.012	OD	0	0.99844	0	1e-05	0.00063	0.00092	0
2	O. diversifolia	PSET	PSET2T1	T1	OD	OD	OD	0.9879	0.0121	OD	0	0.99878	0	0	0.0004	0.00082	0
149	O. diversifolia	PSIX	PSIX16T3	T3	OD	OD	OD	0.9879	0.0121	OD	0	0.99771	0	2e-05	0.00083	0.00145	0
161	O. diversifolia	PSIX	PSIX28T3	T3	OD	OD		0.9878	0.0122	OD	0	0.99801	0	0	0.00084	0.00115	0
254	O. diversifolia	PE	PE25T4	T4	OD	Hybrid		0.9876	0.0124	OD	0	0.99834	0	0	0.00067	0.00099	0
204	O. diversifolia	PSEV	PSEV6T1	T1	OD	OD		0.9876	0.0124	OD	0	0.99773	0	2e-05	0.00066	0.00159	0
9	O. diversifolia	DIANO	DIANO2T3	T3	OD	OD		0.9875	0.0125	OD	0	0.99706	0	4e-05	0.00138	0.00152	0
270	O. diversifolia	GXB	GXB11T1	T1	OD	OD		0.9874	0.0126	OD	0	0.99787	0	0	0.00111	0.00102	0
64	O. diversifolia	HU	HU25T2	T2	OD	OD	OD	0.9874	0.0126	OD	0	0.99805	0	1e-05	0.00079	0.00115	0
268	O. diversifolia	GXB	GXB9T1	T1	OD	OD		0.9873	0.0127	OD	0	0.99843	0	1e-05	0.00059	0.00097	0
130	O. diversifolia	PELE	PELE27T2	T2	OD	OD	OD	0.9872	0.0128	OD	0	0.99765	0	0	0.00112	0.00123	0
138	O. diversifolia	PSIX	PSIX5T3	T3	OD	OD	OD	0.9872	0.0128	OD	0	0.9974	0	2e-05	0.00114	0.00144	0
139	O. diversifolia	PSIX	PSIX6T3	T3	OD	OD	OD	0.9872	0.0128	OD	0	0.99837	0	1e-05	0.00071	0.00092	0
99	O. diversifolia	PTWE	PTWE28T2	T2	OD	OD		0.9871	0.0129	OD	0	0.99853	0	0	0.00063	0.00084	0
278	O. diversifolia	GXB	GXB19T1	T1	OD	OD		0.987	0.013	OD	0	0.99799	0	1e-05	0.00078	0.00122	0
144	O. diversifolia	PSIX	PSIX11T1	T1	OD	OD	OD	0.9868	0.0132	OD	0	0.99773	0	2e-05	0.00098	0.00128	0
26	O. diversifolia	DIANO	DIANO19T3	T3	OD	OD	OD	0.9866	0.0134	OD	0	0.99829	0	0	0.00085	0.00086	0
298	O. diversifolia	DT	DT19T1	T1	OD	OD	OD	0.9866	0.0134	OD	0	0.99795	0	1e-05	0.00094	0.0011	0
44	O. diversifolia	HU	HU5T2	T2	OD	OD		0.9865	0.0135	OD	0	0.99732	0	2e-05	0.00145	0.00121	0
21	O. diversifolia	DIANO	DIANO14T2	T2	OD	OD		0.9864	0.0136	OD	0	0.9977	0	2e-05	0.00106	0.00123	0
58	O. diversifolia	HU	HU19T3	T3	OD	OD		0.9863	0.0137	OD	0.0243513	0.99868	0	0	0.00046	0.00086	0
207	O. diversifolia	PSEV	PSEV9T2	T2	OD	OD	OD	0.9861	0.0139	OD	0	0.99773	0	0	0.00114	0.00113	0
251	O. diversifolia	PE	PE22T2	T2	OD	OD	OD	0.9859	0.0141	OD	0	0.99654	0	4e-05	0.00184	0.00157	1e-05
116	O. diversifolia	PELE	PELE13T1	T1	OD	OD	OD	0.9859	0.0141	OD	0	0.99888	0	0	0.00054	0.00059	0
77	O. diversifolia	PTWE	PTWE6T3	T3	OD	OD		0.9859	0.0141	OD	0	0.99649	1e-05	6e-05	0.00199	0.00144	1e-05
69	O. diversifolia	HU	HU30T1	T1	OD	OD	OD	0.9858	0.0142	OD	0	0.99635	0	6e-05	0.00215	0.00143	1e-05
242	O. diversifolia	PE	PE13T2	T2	OD	OD	OD	0.9858	0.0142	OD	0.01335	0.99882	0	0	0.00053	0.00066	0
176	O. diversifolia	DIANT	DIANT11T1	T1	OD	OD		0.9854	0.0146	OD	0	0.9964	0	3e-05	0.00203	0.00153	0
291	O. diversifolia	DT	DT12T1	T1	OD	OD	OD	0.9854	0.0146	OD	0	0.99753	0	0	0.00111	0.00136	0
50	O. diversifolia	HU	HU11T2	T2	OD	OD		0.9853	0.0147	OD	0	0.99695	0	1e-05	0.00153	0.00151	0
27	O. diversifolia	DIANO	DIANO20T1	T1	OD	OD	OD	0.9852	0.0148	OD	0	0.99866	0	0	0.00061	0.00072	0
320	O. diversifolia	BT	BT19T1	T1	OD	OD		0.9851	0.0149	OD	0	0.99738	0	1e-05	0.00089	0.00172	0
224	O. diversifolia	PSEV	PSEV26T3	T3	OD	OD	OD	0.9851	0.0149	OD	0	0.99651	0	2e-05	0.00202	0.00145	0
177	O. diversifolia	DIANT	DIANT12T2	T2	OD	OD	OD	0.9848	0.0152	OD	0	0.99647	0	3e-05	0.00184	0.00166	0
53	O. diversifolia	HU	HU14T2	T2	OD	OD		0.9848	0.0152	OD	0	0.99645	0	5e-05	0.00176	0.00174	0
208	O. diversifolia	PSEV	PSEV10T2	T2	OD	OD		0.9848	0.0152	OD	0	0.99711	0	0	0.0016	0.00128	0
112	O. diversifolia	PELE	PELE9T1	T1	OD	OD		0.9847	0.0153	OD	0	0.9957	0	2e-05	0.00233	0.00194	0
151	O. diversifolia	PSIX	PSIX18T2	T2	OD	OD		0.9847	0.0153	OD	0	0.99617	0	7e-05	0.00208	0.00167	1e-05
198	O. diversifolia	DIANT	DIANT33T1	T1	OD	OD	OD	0.9842	0.0158	OD	0.0245015	0.9977	0	0	0.00097	0.00133	0
196	O. diversifolia	DIANT	DIANT31T1	T1	OD	OD		0.9841	0.0159	OD	0	0.99782	0	0	0.00107	0.0011	0
216	O. diversifolia	PSEV	PSEV18T3	T3	OD	OD	OD	0.984	0.016	OD	0	0.99652	0	0.0001	0.00145	0.00192	0
142	O. diversifolia	PSIX	PSIX9T2	T2	OD	OD		0.984	0.016	OD	0	0.99605	0	4e-05	0.00259	0.00131	1e-05
292	O. diversifolia	DT	DT13T2	T2	OD	OD		0.9837	0.0163	OD	0	0.99484	3e-05	5e-05	0.00359	0.00147	2e-05
246	O. diversifolia	PE	PE17T1	T1	OD	OD	OD	0.9837	0.0163	OD	0	0.9972	0	1e-05	0.0013	0.00149	0
197	O. diversifolia	DIANT	DIANT32T1	T1	OD	OD		0.9835	0.0165	OD	0	0.99548	0	0.00011	0.0023	0.0021	1e-05
102	O. diversifolia	PTWE	PTWE31T2	T2	OD	OD	OD	0.9832	0.0168	OD	0.0366571	0.99543	0	5e-05	0.00251	0.002	1e-05
152	O. diversifolia	PSIX	PSIX19T2	T2	OD	OD		0.9831	0.0169	OD	0	0.99591	0	5e-05	0.00243	0.00161	1e-05
310	O. diversifolia	BT	BT9T1	T1	OD	OD	OD	0.9829	0.0171	OD	0	0.99571	0	0	0.00256	0.00172	0
92	O. diversifolia	PTWE	PTWE21T2	T2	OD	OD	OD	0.9829	0.0171	OD	0	0.99595	0	1e-05	0.00243	0.00162	0
17	O. diversifolia	DIANO	DIANO10T3	T3	OD	OD		0.9826	0.0174	OD	0	0.99609	0	3e-05	0.00234	0.00153	1e-05
42	O. diversifolia	HU	HU3T2	T2	OD	OD		0.9825	0.0175	OD	0	0.99509	0	1e-05	0.00321	0.00169	0
59	O. diversifolia	HU	HU20T3	T3	OD	OD		0.9824	0.0176	OD	0	0.99409	5e-05	0.00021	0.00367	0.00193	5e-05
231	O. diversifolia	PE	PE1T3	T3	OD	OD	OD	0.9824	0.0176	OD	0	0.99625	0	2e-05	0.0022	0.00152	0
148	O. diversifolia	PSIX	PSIX15T2	T2	OD	OD	OD	0.9822	0.0178	OD	0	0.99445	0	4e-05	0.00341	0.0021	1e-05
174	O. diversifolia	DIANT	DIANT9T1	T1	OD	OD		0.9821	0.0179	OD	0	0.99378	0	0.00012	0.00322	0.00286	1e-05
277	O. diversifolia	GXB	GXB18T1	T1	OD	OD		0.9821	0.0179	OD	0	0.99535	0	8e-05	0.0025	0.00206	1e-05
71	O. diversifolia	HU	HU32T2	T2	OD	OD	OD	0.9819	0.0181	OD	0.035867	0.99517	0	1e-05	0.00279	0.00203	0
37	O. diversifolia	DIANO	DIANO30T3	T3	OD	OD		0.9818	0.0182	OD	0	0.99307	0	4e-05	0.00487	0.002	1e-05
263	O. diversifolia	GXB	GXB4T1	T1	OD	OD		0.9818	0.0182	OD	0	0.99619	0	0	0.00177	0.00204	0
220	O. diversifolia	PSEV	PSEV22T3	T3	OD	OD	OD	0.9818	0.0182	OD	0	0.99389	0	0.00039	0.00272	0.00298	2e-05
187	O. diversifolia	DIANT	DIANT22T2	T2	OD	OD		0.9815	0.0185	OD	0	0.99525	1e-05	7e-05	0.00271	0.00195	1e-05
293	O. diversifolia	DT	DT14T2	T2	OD	OD	OD	0.9815	0.0185	OD	0	0.99506	0	1e-05	0.00289	0.00204	0
279	O. diversifolia	GXB	GXB20T1	T1	OD	OD	OD	0.9815	0.0185	OD	0	0.99503	2e-05	3e-05	0.00304	0.00188	1e-05
82	O. diversifolia	PTWE	PTWE11T1	T1	OD	OD	OD	0.9815	0.0185	OD	0	0.99467	4e-05	6e-05	0.00338	0.00183	2e-05
87	O. diversifolia	PTWE	PTWE16T2	T2	OD	OD	OD	0.9813	0.0187	OD	0.0013799	0.99641	0	0	0.00204	0.00155	0
132	O. diversifolia	PELE	PELE29T1	T1	OD	OD		0.9812	0.0188	OD	0	0.99419	5e-05	9e-05	0.00378	0.00186	3e-05
90	O. diversifolia	PTWE	PTWE19T3	T3	OD	OD		0.9811	0.0189	OD	0	0.99345	0	0.00018	0.0039	0.00244	2e-05
179	O. diversifolia	DIANT	DIANT14T2	T2	OD	OD		0.981	0.019	OD	0	0.99545	0	5e-05	0.00272	0.00177	1e-05
93	O. diversifolia	PTWE	PTWE22T3	T3	OD	OD		0.9809	0.0191	OD	0	0.99468	0	3e-05	0.00325	0.00202	1e-05
200	O. diversifolia	PSEV	PSEV2T1	T1	OD	OD		0.9806	0.0194	OD	0	0.99506	0	1e-05	0.00296	0.00197	0
214	O. diversifolia	PSEV	PSEV16T3	T3	OD	OD	OD	0.9802	0.0198	OD	0	0.99279	0	0.00074	0.00357	0.00287	4e-05
258	O. diversifolia	PE	PE29T3	T3	OD	OD	OD	0.9801	0.0199	OD	0	0.99524	9e-05	0.00011	0.00291	0.00162	3e-05
306	O. diversifolia	BT	BT5T1	T1	OD	OD		0.9798	0.0202	OD	0	0.99587	0	1e-05	0.00241	0.00171	0
133	O. diversifolia	PELE	PELE30T1	T1	OD	OD	OD	0.9796	0.0204	OD	0	0.99448	0	0.0001	0.00348	0.00192	2e-05
22	O. diversifolia	DIANO	DIANO15T2	T2	OD	OD	OD	0.9795	0.0205	OD	0.0324654	0.99286	1e-05	0.00013	0.0041	0.00288	2e-05
217	O. diversifolia	PSEV	PSEV19T2	T2	OD	OD	OD	0.9794	0.0206	OD	0	0.99575	0	1e-05	0.00229	0.00195	0
91	O. diversifolia	PTWE	PTWE20T1	T1	OD	OD	OD	0.9794	0.0206	OD	0	0.99437	0	3e-05	0.00284	0.00275	0
188	O. diversifolia	DIANT	DIANT23T3	T3	OD	OD	OD	0.9793	0.0207	OD	0.052848	0.99463	0	1e-05	0.00325	0.00211	0
273	O. diversifolia	GXB	GXB14T1	T1	OD	OD		0.9792	0.0208	OD	0.032582	0.99274	0	4e-05	0.005	0.00221	1e-05
318	O. diversifolia	BT	BT17T2	T2	OD	OD	OD	0.9791	0.0209	OD	0	0.99415	0	0.00011	0.00316	0.00258	1e-05
31	O. diversifolia	DIANO	DIANO24T3	T3	OD	OD		0.9791	0.0209	OD	0.0213924	0.99641	0	0	0.002	0.00159	0
170	O. diversifolia	DIANT	DIANT5T2	T2	OD	OD	OD	0.9791	0.0209	OD	0	0.99372	1e-05	6e-05	0.004	0.0022	1e-05
288	O. diversifolia	DT	DT9T1	T1	OD	OD		0.9791	0.0209	OD	0	0.99448	0	5e-05	0.00346	0.00201	1e-05
301	O. diversifolia	DT	DT22T1	T1	OD	OD	OD	0.9789	0.0211	OD	0	0.99381	0	3e-05	0.00364	0.00252	0
184	O. diversifolia	DIANT	DIANT19T3	T3	OD	OD		0.9788	0.0212	OD	0.0249952	0.99482	0	7e-05	0.0028	0.00231	1e-05
140	O. diversifolia	PSIX	PSIX7T2	T2	OD	OD		0.9784	0.0216	OD	0.0145991	0.99358	0	3e-05	0.00368	0.00271	0
123	O. diversifolia	PELE	PELE20T1	T1	OD	OD	OD	0.9779	0.0221	OD	0.0451943	0.99248	0	8e-05	0.00503	0.00238	2e-05
267	O. diversifolia	GXB	GXB8T2	T2	OD	OD	OD	0.9774	0.0226	OD	0.0036049	0.99432	0	8e-05	0.00331	0.00228	1e-05
8	O. diversifolia	DIANO	DIANO1T3	T3	OD	OD	OD	0.9773	0.0227	OD	0	0.9936	6e-05	5e-05	0.00446	0.00182	2e-05
159	O. diversifolia	PSIX	PSIX26T3	T3	OD	OD	OD	0.9771	0.0229	OD	0	0.99129	1e-05	0.00012	0.0052	0.00337	1e-05
34	O. diversifolia	DIANO	DIANO27T3	T3	OD	OD		0.9764	0.0236	OD	0.0214394	0.99315	0	0.0001	0.00368	0.00306	1e-05
166	O. diversifolia	DIANT	DIANT1T3	T3	OD	OD	OD	0.9762	0.0238	OD	0	0.9939	0	1e-05	0.00431	0.00177	0
193	O. diversifolia	DIANT	DIANT28T2	T2	OD	OD		0.9761	0.0239	OD	0.0425641	0.99163	0	2e-05	0.00557	0.00278	0
271	O. diversifolia	GXB	GXB12T2	T2	OD	OD	OD	0.9758	0.0242	OD	0.0786728	0.99289	0	4e-05	0.00409	0.00298	0
167	O. diversifolia	DIANT	DIANT2T2	T2	OD	OD		0.9756	0.0244	OD	0.069121	0.99017	1e-05	0.00011	0.0066	0.00309	2e-05
7	O. diversifolia	PSET	PSET8T1	T1	OD	OD	OD	0.9753	0.0247	OD	0	0.99232	0	2e-05	0.00521	0.00245	0
97	O. diversifolia	PTWE	PTWE26T3	T3	OD	OD		0.9753	0.0247	OD	0	0.98905	7e-05	0.00014	0.00785	0.00284	5e-05
169	O. diversifolia	DIANT	DIANT4T3	T3	OD	OD		0.9746	0.0254	OD	0	0.99165	0	0.00013	0.00525	0.00294	2e-05
237	O. diversifolia	PE	PE7T1	T1	OD	OD		0.9744	0.0256	OD	0	0.98837	1e-05	0.00076	0.00693	0.00386	7e-05
203	O. diversifolia	PSEV	PSEV5T2	T2	OD	OD	OD	0.9744	0.0256	OD	0.0550285	0.99385	0	1e-05	0.00272	0.00341	0
65	O. diversifolia	HU	HU26T3	T3	OD	OD	OD	0.9737	0.0263	OD	0.0747431	0.99284	0	5e-05	0.00358	0.00353	0
153	O. diversifolia	PSIX	PSIX20T2	T2	OD	OD		0.9731	0.0269	OD	0.106359	0.99258	0	3e-05	0.00436	0.00302	0
48	O. diversifolia	HU	HU9T1	T1	OD	OD	OD	0.9725	0.0275	OD	0.0620078	0.9948	0	1e-05	0.00275	0.00244	0
107	O. diversifolia	PELE	PELE4T3	T3	OD	OD	OD	0.9724	0.0276	OD	0	0.99057	0	0.00046	0.00591	0.00301	5e-05
185	O. diversifolia	DIANT	DIANT20T2	T2	OD	OD	OD	0.972	0.028	OD	0.0959511	0.98969	0	3e-05	0.00673	0.00355	0
20	O. diversifolia	DIANO	DIANO13T4	T4	Intermediate	Hybrid	OD	0.9707	0.0293	OD	0.136021	0.98854	0	9e-05	0.0077	0.00364	2e-05
308	O. diversifolia	BT	BT7T1	T1	OD	OD	OD	0.9702	0.0298	OD	0.0770748	0.99326	0	1e-05	0.00459	0.00213	0
186	O. diversifolia	DIANT	DIANT21T2	T2	OD	OD		0.97	0.03	OD	0.124082	0.98844	0	2e-05	0.00813	0.00341	1e-05
226	O. diversifolia	PSEV	PSEV28T2	T2	OD	OD		0.9699	0.0301	OD	0.0417623	0.9855	2e-05	0.00021	0.01043	0.0038	5e-05
63	O. diversifolia	HU	HU24T2	T2	OD	OD		0.9694	0.0306	OD	0.0113308	0.99311	0	9e-05	0.00423	0.00255	1e-05
84	O. diversifolia	PTWE	PTWE13T3	T3	OD	OD		0.9694	0.0306	OD	0.0951616	0.9924	0	4e-05	0.00253	0.00503	0
274	O. diversifolia	GXB	GXB15T1	T1	OD	OD	OD	0.9688	0.0312	OD	0.120695	0.98797	1e-05	9e-05	0.00865	0.00325	3e-05
85	O. diversifolia	PTWE	PTWE14T2	T2	OD	OD	OD	0.9687	0.0313	OD	0.0583424	0.99071	2e-05	4e-05	0.00696	0.00225	2e-05
141	O. diversifolia	PSIX	PSIX8T3	T3	OD	OD		0.9685	0.0315	OD	0.0465727	0.98727	2e-05	0.00026	0.00886	0.00353	6e-05
49	O. diversifolia	HU	HU10T2	T2	OD	OD		0.9679	0.0321	OD	0.0465865	0.98738	6e-05	0.00051	0.00835	0.00361	9e-05
61	O. diversifolia	HU	HU22T2	T2	OD	OD		0.9676	0.0324	OD	0.0828594	0.98592	6e-05	0.00035	0.00916	0.00444	7e-05
137	O. diversifolia	PSIX	PSIX4T2	T2	OD	OD		0.9674	0.0326	OD	0.0971021	0.99207	0	1e-05	0.00393	0.00398	0
79	O. diversifolia	PTWE	PTWE8T3	T3	OD	OD	OD	0.9656	0.0344	OD	0.078484	0.986	0	0.0003	0.00975	0.0039	5e-05
104	O. diversifolia	PELE	PELE1T1	T1	OD	OD	OD	0.9652	0.0348	OD	0.0932854	0.99422	0	0	0.00389	0.00188	0
103	O. diversifolia	PTWE	PTWE32T3	T3	OD	OD	OD	0.9645	0.0355	OD	0.0859174	0.99097	0	2e-05	0.00657	0.00244	1e-05
225	O. diversifolia	PSEV	PSEV27T1	T1	OD	OD	OD	0.964	0.036	OD	0.0466778	0.98507	0.00021	0.00015	0.01116	0.00333	8e-05
305	O. diversifolia	BT	BT4T1	T1	OD	OD		0.9637	0.0363	OD	0	0.98632	0.00025	0.00014	0.01041	0.00277	0.0001
52	O. diversifolia	HU	HU13T1	T1	OD	OD	OD	0.9635	0.0365	OD	0.0570477	0.9836	7e-05	0.00034	0.01156	0.00435	8e-05
239	O. diversifolia	PE	PE10T3	T3	OD	OD	OD	0.9634	0.0366	OD	0.114169	0.99019	0	4e-05	0.00649	0.00328	1e-05
249	O. diversifolia	PE	PE20T1	T1	OD	OD		0.9631	0.0369	OD	0.0965571	0.98927	0	6e-05	0.00782	0.00283	2e-05
266	O. diversifolia	GXB	GXB7T1	T1	OD	OD		0.9629	0.0371	OD	0	0.99402	2e-05	0.00021	0.00354	0.00217	4e-05
147	O. diversifolia	PSIX	PSIX14T2	T2	OD	OD		0.9617	0.0383	OD	0.160828	0.98491	1e-05	5e-05	0.01099	0.00402	1e-05
289	O. diversifolia	DT	DT10T1	T1	OD	OD	OD	0.9612	0.0388	OD	0.140805	0.98799	0	0.00098	0.00618	0.0048	5e-05
168	O. diversifolia	DIANT	DIANT3T3	T3	OD	OD		0.9608	0.0392	OD	0.101317	0.98425	0	7e-05	0.01175	0.00389	3e-05
4	O. diversifolia	PSET	PSET4T2	T2	OD	OD	OD	0.96	0.04	OD	0	0.9802	1e-05	0.00056	0.01447	0.00463	0.00014
313	O. diversifolia	BT	BT12T1	T1	OD	OD	OD	0.9598	0.0402	OD	0.0803527	0.9897	0	2e-05	0.00739	0.00287	1e-05
46	O. diversifolia	HU	HU7T2	T2	OD	OD		0.9565	0.0435	OD	0.137937	0.98693	0	5e-05	0.00977	0.00323	2e-05
206	O. diversifolia	PSEV	PSEV8T2	T2	OD	OD		0.9564	0.0436	OD	0.0544751	0.97735	4e-05	0.00032	0.01721	0.00499	9e-05
57	O. diversifolia	HU	HU18T3	T3	OD	OD	OD	0.9556	0.0444	OD	0.105346	0.98547	1e-05	5e-05	0.01096	0.00348	2e-05
243	O. diversifolia	PE	PE14T1	T1	OD	OD		0.9544	0.0456	OD	0.0930953	0.98235	0	1e-05	0.01467	0.00296	1e-05
163	O. diversifolia	PSIX	PSIX30T2	T2	OD	OD	OD	0.9544	0.0456	OD	0.0695061	0.99551	0	0	0.00281	0.00168	0
129	O. diversifolia	PELE	PELE26T3	T3	OD	OD		0.953	0.047	OD	0.104559	0.98233	5e-05	4e-05	0.01422	0.00332	4e-05
253	O. diversifolia	PE	PE24T2	T2	OD	OD		0.9528	0.0472	OD	0.140676	0.97607	4e-05	0.0006	0.01697	0.0062	0.00012
145	O. diversifolia	PSIX	PSIX12T3	T3	OD	OD		0.9526	0.0474	OD	0.0650401	0.97835	0.00016	0.0009	0.01536	0.00502	0.00021
156	O. diversifolia	PSIX	PSIX23T3	T3	OD	OD		0.9506	0.0494	OD	0.115939	0.98018	0	0.00017	0.01326	0.00637	2e-05
29	O. diversifolia	DIANO	DIANO22T3	T3	OD	OD		0.9471	0.0529	OD	0.156556	0.99032	0	0	0.00717	0.00251	0
94	O. diversifolia	PTWE	PTWE23T3	T3	OD	OD	OD	0.9468	0.0532	OD	0.169385	0.97765	0	0.00058	0.01589	0.0058	8e-05
303	O. diversifolia	BT	BT2T1	T1	OD	OD		0.9458	0.0542	OD	0.0329289	0.97634	2e-05	5e-05	0.01915	0.00441	3e-05
10	O. diversifolia	DIANO	DIANO3T2	T2	OD	OD	OD	0.9447	0.0553	OD	0.222079	0.97021	8e-05	0.0002	0.02393	0.0055	9e-05
76	O. diversifolia	PTWE	PTWE5T1	T1	OD	OD	OD	0.9437	0.0563	OD	0.189581	0.97638	6e-05	0.00013	0.01868	0.00469	7e-05
248	O. diversifolia	PE	PE19T1	T1	OD	OD		0.9423	0.0577	OD	0.177913	0.97165	1e-05	0.00147	0.01953	0.00716	0.00019
12	O. diversifolia	DIANO	DIANO5T2	T2	OD	OD	OD	0.9372	0.0628	OD	0.143355	0.97488	5e-05	0.0002	0.01943	0.00537	8e-05
38	O. diversifolia	DIANO	DIANO31T1	T1	OD	OD	OD	0.9328	0.0672	OD	0.157741	0.97722	4e-05	7e-05	0.01805	0.00458	4e-05
275	O. diversifolia	GXB	GXB16T1	T1	OD	OD		0.9324	0.0676	OD	0.0687574	0.98939	1e-05	0.00011	0.00661	0.00386	2e-05
316	O. diversifolia	BT	BT15T1	T1	OD	OD		0.9231	0.0769	OD	0.184808	0.97163	1e-05	0.00037	0.02184	0.00606	9e-05
160	O. diversifolia	PSIX	PSIX27T2	T2	OD	OD	OD	0.9198	0.0802	OD	0.186777	0.96498	0.00285	0.00067	0.02593	0.0051	0.00047
96	O. diversifolia	PTWE	PTWE25T3	T3	OD	OD		0.9151	0.0849	OD	0.186735	0.96517	0	1e-05	0.02734	0.00748	0
227	O. diversifolia	PSEV	PSEV29T3	T3	OD	OD		0.9073	0.0927	OD	0.155275	0.95277	0.00064	0.00242	0.0356	0.0078	0.00078
75	O. diversifolia	PTWE	PTWE4T2	T2	OD	OD		0.9006	0.0994	OD	0.162781	0.96345	1e-05	5e-05	0.03161	0.00483	5e-05
281	O. diversifolia	DT	DT2T1	T1	OD	OD	OD	0.8966	0.1034	Hybrid	0.192461	0.93894	0.00021	0.00123	0.04665	0.01262	0.00034
223	O. diversifolia	PSEV	PSEV25T1	T1	OD	OD		0.8918	0.1082	Hybrid	0.213314	0.94776	1e-05	0.00018	0.04006	0.01195	5e-05
296	O. diversifolia	DT	DT17T2	T2	OD	OD	OD	0.8895	0.1105	Hybrid	0.226655	0.9434	0.00366	0.00048	0.0453	0.00658	0.00059
162	O. diversifolia	PSIX	PSIX29T3	T3	OD	OD	OD	0.8745	0.1255	Hybrid	0.157245	0.94655	0.00018	0.00025	0.04404	0.00885	0.00013
30	O. diversifolia	DIANO	DIANO23T3	T3	OD	OD	OD	0.8481	0.1519	Hybrid	0.242756	0.92889	8e-05	0.00031	0.05951	0.01105	0.00016
45	O. diversifolia	HU	HU6T2	T2	OD	OD		0.8358	0.1642	Hybrid	0.276342	0.8961	0.00144	0.00208	0.08632	0.01282	0.00123
304	O. diversifolia	BT	BT3T1	T1	OD	OD	OD	0.8313	0.1687	Hybrid	0.241784	0.88558	0	0.00015	0.1005	0.01366	0.0001
47	O. diversifolia	HU	HU8T2	T2	OD	OD	OD	0.8305	0.1695	Hybrid	0.278648	0.89652	0.00665	0.01455	0.0649	0.0137	0.00369
311	O. diversifolia	BT	BT10T1	T1	OD	OD		0.8085	0.1915	Hybrid	0.301461	0.86606	0.00246	0.00046	0.12008	0.01011	0.00083
14	O. diversifolia	DIANO	DIANO7T3	T3	OD	OD		0.8052	0.1948	Hybrid	0.180089	0.90605	0.00549	0.00096	0.07858	0.00758	0.00135
158	O. diversifolia	PSIX	PSIX25T2	T2	OD	OD	OD	0.7979	0.2021	Hybrid	0.283541	0.88486	0.00046	0.00049	0.10491	0.00828	0.00099
66	O. diversifolia	HU	HU27T2	T2	OD	OD		0.7956	0.2044	Hybrid	0.351415	0.86039	0.00828	0.00155	0.11656	0.01136	0.00187
178	O. diversifolia	DIANT	DIANT13T3	T3	OD	OD		0.7661	0.2339	Hybrid	0.354088	0.79435	0.00041	0.00115	0.18124	0.02192	0.00093
24	O. diversifolia	DIANO	DIANO17T2	T2	OD	OD	OD	0.7611	0.2389	Hybrid	0.245076	0.87143	0.00118	0.00216	0.11132	0.0124	0.00151
181	O. diversifolia	DIANT	DIANT16T1	T1	OD	OD	OD	0.7442	0.2558	Hybrid	0.298974	0.79286	0.00151	0.00815	0.17659	0.0141	0.00678
285	O. diversifolia	DT	DT6T1	T1	OD	OD	OD	0.7216	0.2784	Hybrid	0.478756	0.83375	0.01105	0.0068	0.1299	0.01251	0.006
309	O. diversifolia	BT	BT8T1	T1	OD	OD		0.7083	0.2917	Hybrid	0.137153	0.84898	0.01529	0.00813	0.10378	0.02033	0.00349
256	O. diversifolia	PE	PE27T3	T3	OD	OD		0.6758	0.3242	Hybrid	0.25342	0.799	0.00355	0.00071	0.18147	0.01399	0.00127
39	O. diversifolia	DIANO	DIANO32T3	T3	OD	OD		0.5583	0.4417	Hybrid	0.385654	0.72363	0.00582	0.00942	0.23308	0.01971	0.00834
6	O. diversifolia	PSET	PSET7T2	T2	OD	OD		0.4304	0.5696	Hybrid	0.365513	0.72204	0.20658	0.00218	0.05902	0.00596	0.00422
238	O. diversifolia	PE	PE9T1	T1	OD	OD	OD	0.4094	0.5906	Hybrid	0.316774	0.76339	0.05708	0.00536	0.15405	0.01248	0.00763
19	O. diversifolia	DIANO	DIANO12T1	T1	OD	OD	OD	0.2427	0.7573	Hybrid	0.422158	0.57255	0.12899	0.00269	0.27405	0.01195	0.00978
427	O. leptophylla	BOPT	BOPT2T5	T5	OL	OL	OL	0.2463	0.7537	Hybrid	0.686842	0.00051	0.61613	0.0006	0.34171	0.00051	0.04053
447	O. leptophylla	ZHONG	ZHONG3T5	T5	OL	OL		0.113	0.887	Hybrid	0.847355	0.00135	0.84486	0.00207	0.13002	0.00157	0.02013
465	O. leptophylla	ZHONG	ZHONG21T5	T5	OL	OL	OL	0.0737	0.9263	Hybrid	0.78795	7e-05	0.87514	0.00011	0.1009	6e-05	0.02373
423	O. leptophylla	BOPO	BOPO18T5	T5	OL	OL	OL	0.0548	0.9452	OL	0.856556	4e-05	0.90105	0.00905	0.05512	0.00072	0.03402
433	O. leptophylla	BOPT	BOPT8T5	T5	OL	OL	OL	0.0499	0.9501	OL	0.874904	1e-05	0.94256	3e-05	0.04641	2e-05	0.01098
462	O. leptophylla	ZHONG	ZHONG18T5	T5	OL	OL		0.0351	0.9649	OL	0.970261	9e-05	0.96628	0.00279	0.01638	0.00018	0.0143
448	O. leptophylla	ZHONG	ZHONG4T5	T5	OL	OL	OL	0.032	0.968	OL	1	0.00159	0.97047	0.00017	0.02129	0.00012	0.00636
432	O. leptophylla	BOPT	BOPT7T5	T5	OL	OL		0.031	0.969	OL	0.915441	1e-05	0.96639	0.00138	0.01732	9e-05	0.01481
492	O. leptophylla	L	L5T5	T5	OL	OL	OL	0.0287	0.9713	OL	0.964922	0.00332	0.96406	0.00112	0.02021	0.00027	0.01102
495	O. leptophylla	L	L9T5	T5	OL	OL		0.0278	0.9722	OL	0.942851	1e-05	0.97962	7e-05	0.01029	1e-05	0.01
498	O. leptophylla	L	L12T5	T5	OL	OL	OL	0.0257	0.9743	OL	0.930752	3e-05	0.97431	0.00022	0.01837	6e-05	0.00701
444	O. leptophylla	BOPT	BOPT20T5	T5	OL	OL		0.0208	0.9792	OL	0.988891	2e-05	0.97833	0.00031	0.01428	7e-05	0.00698
464	O. leptophylla	ZHONG	ZHONG20T5	T5	OL	OL		0.0176	0.9824	OL	1	0.00162	0.97599	0.00052	0.01574	0.0002	0.00594
458	O. leptophylla	ZHONG	ZHONG14T5	T5	OL	OL		0.0174	0.9826	OL	0.957388	0	0.98872	2e-05	0.00508	0	0.00618
493	O. leptophylla	L	L6T5	T5	OL	OL		0.0171	0.9829	OL	1	0	0.98886	0	0.00764	0	0.0035
486	O. leptophylla	H	H21T5	T5	OL	OL		0.0168	0.9832	OL	1	1e-05	0.98606	4e-05	0.00941	1e-05	0.00447
412	O. leptophylla	BOPO	BOPO7T5	T5	OL	OL		0.0163	0.9837	OL	1	0	0.9885	1e-05	0.00765	0	0.00384
408	O. leptophylla	BOPO	BOPO3T5	T5	OL	OL		0.0163	0.9837	OL	0.918109	0	0.98883	3e-05	0.00436	0	0.00678
409	O. leptophylla	BOPO	BOPO4T2	T2	OD	OD	OL	0.0158	0.9842	OL	1	8e-05	0.9753	0.0016	0.01403	0.00019	0.0088
436	O. leptophylla	BOPT	BOPT11T4	T4	OL	Hybrid	OL	0.0158	0.9842	OL	0.963965	0	0.98751	0.00042	0.00538	3e-05	0.00666
491	O. leptophylla	L	L4T5	T5	OL	OL		0.0156	0.9844	OL	1	0.00028	0.98741	0.00045	0.00702	7e-05	0.00477
425	O. leptophylla	BOPO	BOPO20T4	T4	OL	Hybrid	OL	0.0152	0.9848	OL	1	0.00152	0.9861	0.00051	0.00725	0.00011	0.00451
468	O. leptophylla	H	H2T5	T5	OL	OL	OL	0.0138	0.9862	OL	1	0.00257	0.98597	0.00033	0.00718	0.00012	0.00383
442	O. leptophylla	BOPT	BOPT17T5	T5	OL	OL		0.0135	0.9865	OL	1	0	0.99105	1e-05	0.00511	0	0.00384
450	O. leptophylla	ZHONG	ZHONG6T5	T5	OL	OL	OL	0.0133	0.9867	OL	1	0	0.99121	0.00013	0.00375	1e-05	0.00489
407	O. leptophylla	BOPO	BOPO2T5	T5	OL	OL		0.0131	0.9869	OL	1	0	0.98895	0.00019	0.00544	2e-05	0.0054
453	O. leptophylla	ZHONG	ZHONG9T5	T5	OL	OL	OL	0.0129	0.9871	OL	1	0.00022	0.98969	0.00033	0.00533	4e-05	0.00439
499	O. leptophylla	L	L13T5	T5	OL	OL		0.0128	0.9872	OL	1	0	0.991	1e-05	0.00505	0	0.00394
479	O. leptophylla	H	H14T4	T4	OL	Hybrid	OL	0.0125	0.9875	OL	1	5e-05	0.99076	0.00022	0.00534	4e-05	0.00359
503	O. leptophylla	L	L17T5	T5	OL	OL		0.0124	0.9876	OL	1	0	0.99455	0	0.0024	0	0.00305
478	O. leptophylla	H	H13T5	T5	OL	OL		0.0122	0.9878	OL	1	1e-05	0.99054	0.00018	0.00504	2e-05	0.00421
435	O. leptophylla	BOPT	BOPT10T5	T5	OL	OL	OL	0.012	0.988	OL	1	0.00018	0.99174	0.0002	0.00426	3e-05	0.00358
471	O. leptophylla	H	H5T5	T5	OL	OL		0.0118	0.9882	OL	1	3e-05	0.99185	3e-05	0.00479	1e-05	0.00329
417	O. leptophylla	BOPO	BOPO12T5	T5	OL	OL	OL	0.0111	0.9889	OL	1	5e-05	0.99275	0.00018	0.00373	3e-05	0.00326
451	O. leptophylla	ZHONG	ZHONG7T5	T5	OL	OL		0.0109	0.9891	OL	1	0	0.99512	0	0.00204	0	0.00283
424	O. leptophylla	BOPO	BOPO19T5	T5	OL	OL		0.0103	0.9897	OL	1	0	0.99543	0	0.00232	0	0.00224
430	O. leptophylla	BOPT	BOPT5T5	T5	OL	OL	OL	0.0103	0.9897	OL	1	0	0.99385	0.00012	0.00264	1e-05	0.00338
506	O. leptophylla	L	L21T5	T5	OL	OL	OL	0.0103	0.9897	OL	1	1e-05	0.99272	0.00018	0.00351	2e-05	0.00356
497	O. leptophylla	L	L11T5	T5	OL	OL		0.01	0.99	OL	1	0	0.99593	0	0.0018	0	0.00227
437	O. leptophylla	BOPT	BOPT12T5	T5	OL	OL		0.0099	0.9901	OL	1	0	0.99617	1e-05	0.00177	0	0.00204
419	O. leptophylla	BOPO	BOPO14T5	T5	OL	OL		0.0095	0.9905	OL	1	0	0.9955	0	0.00234	0	0.00216
420	O. leptophylla	BOPO	BOPO15T5	T5	OL	OL	OL	0.0095	0.9905	OL	1	0	0.99599	1e-05	0.00156	0	0.00244
474	O. leptophylla	H	H8T5	T5	OL	OL		0.0091	0.9909	OL	1	0	0.99841	0	0.00028	0	0.00131
480	O. leptophylla	H	H15T5	T5	OL	OL		0.0091	0.9909	OL	1	0	0.99674	0	0.0014	0	0.00186
459	O. leptophylla	ZHONG	ZHONG15T5	T5	OL	OL	OL	0.0091	0.9909	OL	0.959924	0	0.99727	0	0.00072	0	0.00201
421	O. leptophylla	BOPO	BOPO16T5	T5	OL	OL		0.009	0.991	OL	1	0	0.99653	0	0.00155	0	0.00191
500	O. leptophylla	L	L14T5	T5	OL	OL	OL	0.009	0.991	OL	1	0	0.99667	0	0.00147	0	0.00186
428	O. leptophylla	BOPT	BOPT3T5	T5	OL	OL		0.0089	0.9911	OL	1	0	0.99612	3e-05	0.00139	0	0.00246
489	O. leptophylla	L	L2T5	T5	OL	OL		0.0089	0.9911	OL	1	2e-05	0.99562	6e-05	0.00198	1e-05	0.0023
422	O. leptophylla	BOPO	BOPO17T5	T5	OL	OL		0.0088	0.9912	OL	1	0	0.99756	0	0.0009	0	0.00155
502	O. leptophylla	L	L16T4	T4	OL	Hybrid		0.0086	0.9914	OL	1	0	0.99734	1e-05	0.00103	0	0.00163
454	O. leptophylla	ZHONG	ZHONG10T5	T5	OL	OL		0.0086	0.9914	OL	1	0	0.99637	0	0.00162	0	0.00201
481	O. leptophylla	H	H16T5	T5	OL	OL	OL	0.0084	0.9916	OL	1	1e-05	0.99644	5e-05	0.00157	1e-05	0.00193
415	O. leptophylla	BOPO	BOPO10T5	T5	OL	OL		0.0081	0.9919	OL	1	0	0.99699	0	0.00136	0	0.00164
473	O. leptophylla	H	H7T5	T5	OL	OL		0.0081	0.9919	OL	1	0	0.99769	0	0.00093	0	0.00137
505	O. leptophylla	L	L20T5	T5	OL	OL		0.0081	0.9919	OL	1	0	0.99713	0	0.00122	0	0.00165
461	O. leptophylla	ZHONG	ZHONG17T5	T5	OL	OL	OL	0.0081	0.9919	OL	1	0	0.99738	2e-05	0.00079	0	0.00182
482	O. leptophylla	H	H17T5	T5	OL	OL		0.008	0.992	OL	1	0	0.9973	1e-05	0.00069	0	0.002
477	O. leptophylla	H	H12T4	T4	OL	Hybrid	OL	0.0074	0.9926	OL	1	0	0.99802	1e-05	0.00061	0	0.00137
467	O. leptophylla	H	H1T5	T5	OL	OL		0.0073	0.9927	OL	1	0	0.99762	0	0.00098	0	0.0014
488	O. leptophylla	L	L1T5	T5	OL	OL	OL	0.0073	0.9927	OL	1	0	0.99733	1e-05	0.00091	0	0.00174
496	O. leptophylla	L	L10T5	T5	OL	OL		0.0071	0.9929	OL	1	0	0.9978	1e-05	0.00082	0	0.00137
504	O. leptophylla	L	L18T5	T5	OL	OL	OL	0.0071	0.9929	OL	1	0	0.99806	1e-05	0.00062	0	0.0013
483	O. leptophylla	H	H18T5	T5	OL	OL	OL	0.007	0.993	OL	1	0	0.99803	0	0.00069	0	0.00127
445	O. leptophylla	ZHONG	ZHONG1T5	T5	OL	OL	OL	0.007	0.993	OL	1	0	0.9986	0	0.00037	0	0.00104
466	O. leptophylla	ZHONG	ZHONG22T5	T5	OL	OL		0.007	0.993	OL	1	0	0.99902	0	0.00022	0	0.00077
494	O. leptophylla	L	L7T5	T5	OL	OL	OL	0.0069	0.9931	OL	1	0	0.9977	2e-05	0.00054	0	0.00173
411	O. leptophylla	BOPO	BOPO6T5	T5	OL	OL	OL	0.0068	0.9932	OL	1	0	0.99816	0	0.00065	0	0.00119
414	O. leptophylla	BOPO	BOPO9T5	T5	OL	OL		0.0068	0.9932	OL	1	0	0.99824	0	0.00063	0	0.00112
431	O. leptophylla	BOPT	BOPT6T5	T5	OL	OL	OL	0.0068	0.9932	OL	1	0	0.99857	0	0.00034	0	0.00109
406	O. leptophylla	BOPO	BOPO1T5	T5	OL	OL	OL	0.0067	0.9933	OL	1	0	0.99833	0	0.00052	0	0.00115
434	O. leptophylla	BOPT	BOPT9T5	T5	OL	OL		0.0066	0.9934	OL	1	0	0.99848	0	0.00041	0	0.00111
439	O. leptophylla	BOPT	BOPT14T5	T5	OL	OL	OL	0.0066	0.9934	OL	1	0	0.99863	0	0.00037	0	0.001
449	O. leptophylla	ZHONG	ZHONG5T5	T5	OL	OL		0.0066	0.9934	OL	1	0	0.9984	0	0.00056	0	0.00103
413	O. leptophylla	BOPO	BOPO8T5	T5	OL	OL	OL	0.0064	0.9936	OL	1	0	0.99843	0	0.00049	0	0.00108
446	O. leptophylla	ZHONG	ZHONG2T5	T5	OL	OL		0.0064	0.9936	OL	1	0	0.99862	0	0.00041	0	0.00097
507	O. leptophylla	L	L22T5	T5	OL	OL		0.0063	0.9937	OL	1	0	0.99865	1e-05	0.00037	0	0.00097
416	O. leptophylla	BOPO	BOPO11T5	T5	OL	OL		0.0061	0.9939	OL	1	0	0.99872	0	0.00033	0	0.00095
438	O. leptophylla	BOPT	BOPT13T5	T5	OL	OL		0.0061	0.9939	OL	1	0	0.9986	1e-05	0.0004	0	0.001
485	O. leptophylla	H	H20T5	T5	OL	OL		0.0061	0.9939	OL	1	0	0.99866	0	0.00043	0	0.00091
410	O. leptophylla	BOPO	BOPO5T5	T5	OL	OL		0.006	0.994	OL	1	0	0.99919	0	0.00018	0	0.00064
429	O. leptophylla	BOPT	BOPT4T5	T5	OL	OL		0.006	0.994	OL	1	0	0.99892	0	0.0003	0	0.00078
443	O. leptophylla	BOPT	BOPT18T5	T5	OL	OL		0.006	0.994	OL	1	0	0.99867	1e-05	0.00038	0	0.00094
472	O. leptophylla	H	H6T5	T5	OL	OL	OL	0.006	0.994	OL	1	0	0.99885	0	0.00028	0	0.00087
460	O. leptophylla	ZHONG	ZHONG16T5	T5	OL	OL		0.006	0.994	OL	1	0	0.99872	0	0.00037	0	0.00091
441	O. leptophylla	BOPT	BOPT16T5	T5	OL	OL		0.0059	0.9941	OL	1	0	0.99901	0	0.00025	0	0.00074
469	O. leptophylla	H	H3T5	T5	OL	OL		0.0059	0.9941	OL	1	0	0.9987	0	0.0004	0	0.0009
440	O. leptophylla	BOPT	BOPT15T5	T5	OL	OL	OL	0.0058	0.9942	OL	1	0	0.99902	0	0.00025	0	0.00073
426	O. leptophylla	BOPT	BOPT1T5	T5	OL	OL		0.0057	0.9943	OL	1	0	0.999	0	0.00023	0	0.00078
452	O. leptophylla	ZHONG	ZHONG8T5	T5	OL	OL		0.0057	0.9943	OL	1	0	0.99923	0	0.00016	0	0.00061
490	O. leptophylla	L	L3T5	T5	OL	OL	OL	0.0056	0.9944	OL	1	0	0.9991	0	0.00019	0	0.00071
457	O. leptophylla	ZHONG	ZHONG13T5	T5	OL	OL		0.0056	0.9944	OL	1	0	0.99921	0	0.00017	0	0.00063
476	O. leptophylla	H	H11T5	T5	OL	OL		0.0053	0.9947	OL	1	0	0.99921	0	0.00017	0	0.00061
484	O. leptophylla	H	H19T5	T5	OL	OL	OL	0.0052	0.9948	OL	1	0	0.99925	0	0.00015	0	0.00061
487	O. leptophylla	H	H22T5	T5	OL	OL	OL	0.0052	0.9948	OL	1	0	0.99933	0	0.00012	0	0.00055
456	O. leptophylla	ZHONG	ZHONG12T5	T5	OL	OL	OL	0.0052	0.9948	OL	1	0	0.9993	0	0.0001	0	0.0006
418	O. leptophylla	BOPO	BOPO13T5	T5	OL	OL		0.0051	0.9949	OL	1	0	0.99929	0	0.00014	0	0.00057
470	O. leptophylla	H	H4T5	T5	OL	OL	OL	0.0051	0.9949	OL	1	0	0.99936	0	0.00012	0	0.00053
501	O. leptophylla	L	L15T5	T5	OL	OL	OL	0.005	0.995	OL	1	0	0.99932	0	0.00011	0	0.00057
463	O. leptophylla	ZHONG	ZHONG19T5	T5	OL	OL	OL	0.005	0.995	OL	1	0	0.99947	0	8e-05	0	0.00045
475	O. leptophylla	H	H10T5	T5	OL	OL		0.0043	0.9957	OL	1	0	0.99965	0	4e-05	0	0.00031
455	O. leptophylla	ZHONG	ZHONG11T5	T5	OL	OL		0.004	0.996	OL	1	0	0.99975	0	2e-05	0	0.00023
Note:
1) The morphological identification was based on phenotypes of both leaves and flowers. An individual with intermediate phenotype of either flowers or leaves,
or with phenotypes of O. diversifolia (OD) leaves/flowers but O. leptophylla (OL) flowers/leaves was identified as a hybrid.
2) Phenotypes of leaves: 1-leaflet (T1), 1-3 leaflets (T2), 3- leaflets (T3) were OD; 3-5 leaflets (T4) were hybrids; 5-13 leaflets (T5) were OL.
Leaves with irregular morphology was also recognized as hybrids.
3) Phenotypes of flowers: pale yellow corolla and short peduncle was OD, corrola of pale yellow with purplish red or blue spots and intermediate peduncle were hybrids;
purplish red/blue corolla and long peduncle was OL.

## Sheet: Table S11
No.	Species	Pop.	Voucher no. (Herbarium)	location	Altitude	Longitude	Latitude	Soil pH	FAO soil unit code	Oxytropis aciphylla	Allium mongolicum	Neotrinia sp.	Astragalus sp.	Artemisia sp.	Iris tenuifolia	Caragana sp.	Androsace sp.	Potentilla sp.	Hedysarum brachypterum	Thymus sp.	Iris tigridia	Stellera chamaejasme
1	Oxytropis diversifolia	PSET	Chang2016076 (WUK)	Urad Houqi, Nei Mongol	1604	106.951	41.4774	8.1	CLl (Luvic Calcisols)	√			√
2	Oxytropis diversifolia	DIANO	Chang2017030 (WUK)	Urad Zhongqi, Nei Mongol	1480	107.629	41.5207	8.457	CLl (Luvic Calcisols)	√	√	√		√
3	Oxytropis diversifolia	HU	Chang2017034 (WUK)	Urad Zhongqi, Nei Mongol	1319	108.305	41.5694	8.1	CLl (Luvic Calcisols)			√	√
4	Oxytropis diversifolia	PTWE	Chang2016029 (WUK)	Urad Zhongqi, Nei Mongol	1441	108.45	41.6102	8.1	CLl (Luvic Calcisols)		√	√	√		√
5	Oxytropis diversifolia	PELE	Chang2016027 (WUK)	Urad Zhongqi, Nei Mongol	1299	108.644	41.5265	8.5	GLk (Calcic Gleysols)					√	√	√
6	Oxytropis diversifolia	PSIX	Chang2016022 (WUK)	Urad Zhongqi, Nei Mongol	1352	108.956	41.4911	8.457	CLl (Luvic Calcisols)				√		√
7	Oxytropis diversifolia	DIANT	Chang2016020 (WUK)	Urad Zhongqi, Nei Mongol	1453	109.134	41.4304	8.44	KSk (Calcic Kastanozems)								√
8	Oxytropis diversifolia	PSEV	Chang2016023 (WUK)	Urad Zhongqi, Nei Mongol	1493	109.256	41.4224	8.44	KSk (Calcic Kastanozems)			√		√			√	√
9	Oxytropis diversifolia	PE	Chang2016024 (WUK)	Urad Zhongqi, Nei Mongol	1546	109.364	41.401	8.305	KSh (Haplic Kastanozems)					√	√	√	√			√
10	Oxytropis diversifolia	GXB	Chang2016018 (WUK)	Guyang County, Nei Mongol	1560	109.809	41.2837	8.305	KSk (Calcic Kastanozems)						√		√	√
11	Oxytropis diversifolia	DT	Chang2016015 (WUK)	Damao Qi, Nei Mongol	1554	109.969	41.4311	8.44	KSk (Calcic Kastanozems)					√	√	√	√
12	Oxytropis diversifolia	BT	Chang2016005 (WUK)	Baotou City, Nei Mongol	1338	110.103	40.7159	8.12	CHk (Calcic Chernozems)						√		√	√
13	Hybrid zone	G	Chang2016016 (WUK)	Guyang County, Nei Mongol	1524	109.851	41.0492	8.305	KSk (Calcic Kastanozems)					√	√	√	√		√
14	Hybrid zone	HUA	Chang2017047 (WUK)	Damao Qi, Nei Mongol	1555	110.172	41.716	8.44	KSk (Calcic Kastanozems)				√	√	√	√	√	√
15	Oxytropis leptophylla	BOPO	Chang2016011 (WUK)	Guyang County, Nei Mongol	1418	110.05	41.0898	8.305	KSh (Haplic Kastanozems)				√	√	√		√	√	√	√		√
16	Oxytropis leptophylla	BOPT	Chang2016088 (WUK)	Guyang County, Nei Mongol	1422	110.104	41.0693	8.305	KSh (Haplic Kastanozems)						√		√		√			√
17	Oxytropis leptophylla	ZHONG	Chang2018090 (WUK)	Wuchuan County, Nei Mongol	1554	111.524	40.9567	na	CHl (Luvic Chernozems)					√				√			√
18	Oxytropis leptophylla	H	Chang2018105 (WUK)	Siziwang Qi, Nei Mongol	1500	111.962	41.8767	8.305	KSh (Haplic Kastanozems)											√	√
19	Oxytropis leptophylla	L	Chang2018120 (WUK)	Qahar Youyi Qianqi, Nei Mongol	1400	113.092	41.0958	8.132	KSl (Luvic Kastanozems)											√		√
